# Supplementary material for: Resequencing and Transcriptome Analyses Reveal Variations and Expression Patterns of the RR Gene Family in Cucumber
Source: Genes (Basel). 2025 Mar 31;16(4):409. doi: 10.3390/genes16040409 (PMC12027353; doi:10.3390/genes16040409)
Supplement: Supplementary file 1 [file genes-16-00409-s001.zip › Supplemental Tables.xlsx]

## Sheet: Supplementary Table S1.
Table S1. Protein sequences of the CsRR genes family
Named	V2 genotype	Chromosome location				Type	Protein sequence
CsARR1	Csa1G006300	Chr1	1180448	1182094	(+)	A-type	MATVPDLFRRNGLVGFSDESKQRSSGSTQLHVLAVDDSFVDRKVIERLLKSSSCEVTVVESGRSALQYLGLDGETNSVQFSSALKVNLIITDYSMPEMTGYELLKKIKESSAFREIPVVIMSSENIMARIDSCLKEGAEEFIVKPVKLSDVKRLKDFIMEGENGGKKIDLKRKLHLNHDHNPLSPASPTPSMTAFDQCQGFKQRSPPSLRPSSIIHSSKKPRFLNGN
CsARR2	Csa5G603910	Chr5	22259935	22261511	(+)	A-type	MARNHIFSRRRRSDQLDGLDRFPTSDSEVHVLAVDDSLVDRTVIERLLRLTACRVTAVDSGIRALQYLGLQDETNSQVGFDGLKVDMIITDYCMPGMTGYELLKKIKESSTLREIPVVIMSSENVVARIDRCLEEGAEDFIVKPVKLSDVKRLREYMVGDEKTGNERSGINKRKLREPCDQPSSSPSISSPASSDSSPSSPSPSSSPSDSLQSTPSSSEPSSPMSTPQSNASK
CsARR3	Csa6G383530	Chr6	17377317	17380422	(-)	A-type	MELKKTEVEEKVEEEHHHHFHVLAVDDSLIDRKLLEKLLTISSCQVTCVESGDKALRYLGLLDHDLDPFSSSSFSSSQLSQHQEVKVNLIMTDFCMPGMSGYDLLKRLKGSYWKDIPVVVMSSENEPSRINMCLEEGAEEFLLKPLQLSDVKKLEPHLQKSLTRCASDQQIKEQQTTLGIGIGIEIDDENNSKLEESKNSINNNNNNNSMSKRKAATAEHCEERSRPKLKELQAGV
CsARR4	Csa1G267770	Chr1	12975170	12979374	(+)	B-type	MTVEGHSVAVVGDDGATDHFPVGMRVLAVDDDPICLKVLESLLRKCQYHVTTTKQSIEALRMLRENRNKFDLVISDVNMPDMDGFKLLELVGLEMDLPVIMLSAHSDTELVMKGIAHGACDYLLKPVRIEELKNIWQHVIRRKKLEPKAKNKFPSQNKVQNGGNEVEQGFSPTSNADSAKFNRKRKDQDDDDDDEGKENGLDSDDPSNQKKPRVVWSVELHRKFVSAVNQLGLEKAVPKKILDLMNVEGLTRENVASHLQKYRLYLKRISNVASQQANMVATFGSKDGTYMRMGSLDGYGDLHGFAGSGRLPNSSLSSYSPVGMLGRLNSPAGMSLRGITSSGLIQQNSQNLNCAINNLGKLQPTTMLSPNQTTNLLQGIPTSLEIGQLQHSKSTTSIG…
CsARR5	Csa1G423030	Chr1	15369165	15370943	(+)	B-type	MEAFDNPIIPLEAEEDDQFPIGLKVLAIDDDIVCLRYLVQLLEKCQYKVSATTRAEEAIRLINDEKQIFDIVITNVVRHDMDGFEILQIIGVGMDIPVIMVSANEDLKMMKRGLMEGAELYLPKPVGLQELKNIWQLVLRKRLSRKRSNPNLLLLEQPAVEEHRHSLERVTMDQEYYVGDHIVNKLDDDNDNYNNNIVDSSSCSKKKPRISWTKELHAKFIEAYEILGEKERVPNNILKHMNDPRLTRENVASHLQKHRDTLRKKKESGVGKLGIQKKLYDKNQTKTSTLYNSMNHMNKVSNLGSQFLISNGQGNQTWTAARSCYPVPEFKPFNFPPNNSTSRTCDDDNPYYSGGFDEPINNSSYYPNSLETNCGFNSTSQILVGQYAIENHTDGGAGQ…
CsARR6	Csa1G423050	Chr1	15377192	15378988	(+)	B-type	MEDFDNHIPLKAEEDDQFPIGLKVLAIDNNIVCLRYLAQLLKKCQYKVTASTEAAEAIRLLKDGKRTFDIVITNVVRQYMDGFKILQIIGVEMDIPVVMVSANEELDTMMRGVVEGAKDYLIKPVRLQELRNIWQHVLRKRLARKSPNRPNLLLLEEQLVLEEEENHNISTAKRVAINYQQDYEQSKEIVKLNDGNNVADDSSSKKKKRVSWTKELDEKFIEAYEQLGEKERVPNNILKLMNDSRLTRENVASHLQKHRDTLKKKKASGVGKLGSHGNLYDRTNPTKGSTLYNSMNQINKVPNLGPQFRIISNGQGNQNDKATWTAAGSCFPLPESKGFNFPSNNWISKPCDDDNHQYLGEEFNHAYYPPLQTNCNFNSTSQNFVGYYAIEDHNYDGSG…
CsARR7	Csa2G008740	Chr2	1499831	1504220	(-)	B-type	MTVEVRKTNLVGENDDMEQFPIGMRVLAVDDDPICLKVLENLLRKCQYHVTTTNQAVQALKMLRENKNRFDLVISDVNMPDMDGFKLLELVGLEMDLPVIMLSAHSNTELVKKGVLHGACDYLLKPVRIEELKNIWQHVLRRKKPSVKNQNKSIIGNNTSQSVEVAKGCPPAVSTDNEKSGKRQKDQDDDEEGGEEDSTYENDDSSTQKKPRVNWYDGDENLHRKFVAAVNILGYEKAVPKKILDLMNVEGLTRENVASHLQKYRQYLKKLCSEESEQCNKMGAFGGTHTSFRPMASLDGFSMTGTGRLSNATFSQYPSREIVGQLNSTAGLSLNDIASSGMIQSHKLSNSLSFIGKPHPPFFHTNQPPHTFNGISMSLDHIQLHRDKRTLSFKESNLI…
CsARR8	Csa2G350290	Chr2	15933689	15936819	(+)	B-type	MENGFSSPRSDVFPIGLRVLVVDDDPTWLKILEKMLKKCSYEVTTCCLAREALSLLRERKDGYDIVISDVNMPDMDGFKLLEHVGLEMDLPVIMMSVDGETSRVMKGVQHGACDYLLKPIRMKELRNIWQHVLRKKIQEGRDIEGHDVIEGIHILRNVADRYDDSQFLRGEEPFSVRKRKDIDKHEDKDFCDTSSTKKARVVWSVELHQKFVKAVNQIGFDKVGPKKILDLMNVPWLTRENVASHLQKYRLYLSRLQKENDPKACFVVGMKPKDSCSKDGDGNFGLRSSLAVPQNDVTNSSFSFSGDNFLLQNVDSIGCEVDRKRIVQEHTTEPKRAASRSVPEPIKTRCPQMKFNNTIHIVEPEGKFAAFDPSNRSCYPWVEAPEIKFKQESKPIVHL…
CsARR9	Csa3G165610	Chr3	10913857	10917971	(+)	B-type	MSTASSSSVRKAGEAVPDQFPAGLRVLVVDDDPTCLMILEKMLRICRYDVTNCSRAEDALSLLRQNKNGFDIVLSDVHMPDMDGFKLLEYIGLEMDLPVIMMSVDDGKNVVMKGVTHGACDYLIKPVRMEALKNIWQHVVRKRKNEWKDLEQTCVDDVDRQQKTNEDADYSSSANEGSWRNSKRRKDDVEDPEERDDSSTLKKPRVVWSVELHQQFVAAVNQLGIDKAVPKKILELMNVPGLTRENVASHLQKYRLYLRRLSGITQHQSNLNNTFMSAQDAFGPPLNGLDLQTLAAAGQLQPQSLATLQAAGFGRSTAKSGMPMPLVDQRNHIFSFENPKLRFGDGQQPHLNGSKPMNLLHGIPTTMEPKQLANLQHSAQSHGNMTMQVSIQGGQSSSQ…
CsARR10	Csa4G652100	Chr4	22684027	22688972	(-)	B-type	MTVESRLDDPVDQFPTGMRVLAVDDDPTCLLILETLLRRCQYHVTTTNQAVMALKLLRENKNKFDVVISDVHMPDMDGFKLLELVGLEMDLPVIMLSANGDPKLVMKGITHGACDYLLKPVRIEELKNIWQHVIRRKKFDPKDRMNSGNQDRPDSENGEESADPNGKFNKKRKDQNYNEDDDQDYGQDNDDSSTQKKPRVVWSVELHRKFVNAVNQLGIDKAVPKKILDLMNVEKLTRENVASHLQKYRLYLKRISCVANQQANMVTALSSADPSYLRIGSLGGIGNFHSLTGPPQFPNTSYRSIPTTGMFGRLNSPACMGMHGLSSPGTVQLGNLSNSSNDQSTFQPIVLSGNRSGNIFRGMPEPSEIDQLQHVKHGTHVDNLSSAFDERTVFPSIGL…
CsARR11	Csa6G312560	Chr6	14883954	14888623	(-)	B-type	MDLGHMKGSIPTPTPTPTSISARKATDMSSDQFPAGLRVLVVDDDPTCLKILEKMLQNCCYAVTKCNRAEIALSMLRENKNGFDIVLSDVHMPDMDGFKLLEQVGLEMDLPVIMMSADDGKNVVMKGVIHGACDYLIKPVRIEALRNLWQHVVRKRKTEWKDLEQSGSVDEGDREQNLSEGANYSSSAYEGSWNSSKRRRDAEEEPEERDDTSTLKKPRVVWSVELHQQFVAAVNQLGIDKAVPKKILELMNVPGLTRENVASHLQKYRLYLRRLSGVSPHQSNLNNSFINPQDPPFGSMGSFNGIDLQTLSVTGQLSPQSLAALQATGLRRPTAKSGISMALDQNNIFSFENPKLRFVEDQTQHLNNSKPVNLFHGIPTKMEPKQLANIQHPSVQPQG…
CsPRR1	Csa1G038380	Chr1	3637425	3642856	(+)	PRR	MDCKELNLNEDCGGCGSGGKNGGDGFIDRSKVRILLCDNDSKSSEEVFKLLLKCSYQVISVSSARQVIDALNAEGPEIDIILSEVDLPMAKGMKMLKYITRDKELRRIPVIMMSTQDEVPIVVKCLRLGAADYLVKPLRTNELLNLWTHMWRRRRTLGLAEKNILNYEFDLVASDPSDANTNSTTLFSDDTDDKSRRSTNPEMGITAPATHQEDEPGIAATIVEPPAVHSVQHQPDVPGISERRTGQPSSCPRKSELKIGESSAFFTYVKSRTVKNKAVDIEDSTKRLLLEENHQETSQRAVRLPPIQEIGEALESHSQGDEHPSSTSFPDSFSVERSCTPPAGTDVHRERNINEENCSQVLLHSRNGSQLDISGLPVQTQTAAYPFYMPEGMMSAQIY…
CsPRR2	Csa3G904140	Chr3	39251741	39258698	(-)	PRR	MVCTADDLQEWKDFPKGLRVLLLDRDSFSATEIRSKLEEMEYVVYSCTDEKEASSAILNTPGNFHVAILEVCARNYDESFKLLGASKDLPIIMTSDVHCLSTMMKCIALGAVEFLLKPLSEDKLRNIWQHVIHKAYSNSSKPDEDSVASLMQFQLQNEDKNGVPEDMEILSWIQDIVWEQPEGSDDRSQLNLGASRQASWESGDQMNCSMETDCKDKDVQSKFVETTSHDLICEGPIQEGQPQLSDKKKIGVKSDPLAAENSIQGTGVNQSAGSKAKKTKVDWTPELHRNFVQAVEQLGIDHAIPSKILELMKVEGLTRHNIASHLQKYRMQKKHVMQREENTRWSHYPTRSTLQTNHLKPIMAYPSYHPNCGISVSAVYPTWRQTNDHPPNVHVWGPL…
CsPRR3	Csa4G293050	Chr4	11558822	11566176	(+)	PRR	MNAHAGRLRELRETSHHAHDGNGSVNNGVSGREQSPVEENELKVNGLTRNTEDGRKSTVHAQDILQIQQQQQPQGSMVCWERFLHLRSLKVLLVENDDSTRHLVTALLCNCSYEVIAAANGLHAWKMLEDLTNHIDLVLTEVVMPCLSGIGLLCKIMNHKTRKNIPVIMMSSHDSMGLVFKCLSKGAVDFLVKPIRKNELKNLWQHVWRRCHSSSGSGSESGTQTQKSVKSKSVEKSDNNTGSNDDEEEDNESIGFNIADGSDDGSGTQSSWTKQAIEVESPRPVSASAWDHKRECPDSTCAQVVHSNADAFANNAAIILTAGCQVQKKQLETATLAKVELGMHRNLDLQLELSTEHPTKLVNRKQNIRLEIGSSGFNEQFNKGHLDLNSESPSSKLKY…
CsPRR4	Csa5G139010	Chr5	3359009	3363953	(+)	PRR	MGEAVVLSSEDVDVDVDYVRLHSDDMADAESMGTHRPNRDCSSSGFGIGIKWERFLPKMMLRVLLVEADDSTRQIITALLRKCCYRVAAVPDGLKAWEILKERPRNVDLILAEVELPSISGFALLTLIMGHETCKNIPVIMMSSEDSISTVYKCMMKGAADYLVKPLRRNELRNLWQHVWRRQASSNVRADIQEKVEVTSENETASNHSTGYVAGVQRNNKNIEKGSDTQSSCTKVDFEPGNKIQENSQSRQGKASPNDFKPQKDERHINLSQRLFMHENETGGLAMSCYVNTDLPITLSMGLEPINDGRSPNIASEAGHDKDLFANPSRDATASNHARIKYPDNYQKSSPSNNFAANNFGSALHLDLSLRRCQPNDFEERAAGQATLKHSSASAFTRY…
CsPRR5	Csa5G576720	Chr5	20171664	20175742	(+)	PRR	MSPLKVLLLLVQCVAYSTPPFASSLFKSLLAAPKFTTTQLASIALSMIQEKVMSSGMNLSVATKALAEGACYFLQKPISRGDLKYMWQHVYRWNRNITKQTYKANCIETAKPRKESVGIQITDAVVLSRSAAAVSYNNNCCINYKPMENKEKDKSVQIGSHDSLVGSFFGGKRLSDDIEGISREKRVKYYSEPTKFGFSRIDEDHERRKEYYIASDSRTRVVWNAERRRKFTDALNKLGDKSRPKLILKMMNEPCLTLRQVANHLQKYKAQVECFKRRRENKLPCRREASKSNFSIRTQLPPLVQQHHETCRFTNGGLTSVFGGERFQLIAPKSLPNPRLPASNFINHDLTTLGHNFHHVGSNCDLVSYNVNKEVGLCLDNVQSFQKEGGAFRTDNCGK…
CsPRR6	Csa5G610490	Chr5	23799686	23801778	(-)	PRR	MSLEMDMKTAGRAIAEWGCYFLEKPISMEDIELVWQIVYRKIRNPRAKNLGENAKLGKKFEIDGVLERIVNVRREVEWKSLEEEEKEKEKGKNGGKCRDQGEEKLNPLLKVEEKTNRNERTIKKSRIVWNSKLHRKFTEALSKLGSRKSSPKIILKMMDEPSLTLRQVASHLQKFKSQVKHLNKITANDSPSSTSFVKNQPPQLPPKRNTNILTQQNSYITDHNLRHLQVPAASCLNNNPPTQLLPNSQDVFSPHLIMMNQNNSSNSYRTTHPTTNDLQLKTYGGLSEGMNFNLVEGNHVFTDELYTFESTLEGFVQTSHYSSSSNFQHFPADEDYYCSFFQDDGQLEFAQNLAGSCLDVDNNIITSMSGAHSAVIAGRSMNQNVALKELDDLLNNTEE…
CsPRR7	Csa6G074580	Chr6	4972234	4973338	(-)	PRR	MELTKKWEACEVVVCRVLVVDHDSTSLKIVCKMLDLCRYEVVIASCAIDALRMVRERENEIHLVLTELHLPDMGSYEFLEKLVMDQQILKKLPIVIMSDDDNEIAKLGCLYKGAMLHLVKPLTMKTIRNLWQFAIIKGIITQPLPPNNDNIVHVPVQQQQQQKMIKITKQQPHHSTKVMKRPKLIWTQQLHNTFLHTVRALGLEKAHPKEILQHMNVPGLRKENISSHLQKFRLSLKRDEDEED

## Sheet: Supplementary Table S2.
Table S2. The number of genome-wide mutations and different types of mutations in the CsRR gene family
Type	3' UTR	5' UTR	intergenic	intronic	nonsynonymous SNV	splicing	stop	synonymous SNV	downstream	upstream	frameshift deletion	frameshift insertion	nonframeshift deletion	nonframeshift insertion	stopgain	stoploss
GW SNPs	67018	36263	2947111	785890	180242	942	2462	261887	-	-	-	-	-	-	-	-
GW InDels	41359	22913	1669065	412610	627	1091	1439	386	522	452	7459	7453	6083	6097	-	-
CsRR-SNPs	117	67	-	698	228	-	-	311	-	-	-	-	-	-	1	1
CsRR-InDels	69	30	-	373	-	1	-	-	-	-	3	6	12	7	1	-
*GW stands for genome-wide

## Sheet: Supplementary Table S3.
Table S3. Fragments Per Kilobase of transcript per Million mapped reads.
	NaCl stress		FOC					Heat stress			Chilling stress				Expression of CsRR genes in various tissues and organs
	CK	NaCl	0h	24h	48h	96h	192h	0h	3h	6h	0h	2h	6h	12h	Root	Stem	Leaf	Femaleflower	Maleflower	Ovary	Fertilization	Unfertilized	Tendril	Tendril base
CsARR1	3.89	9.39	8.05	7.39	6.08	4.64	5.66	3.46	3.24	2.18	1.83	1.05	1.89	2.16	3.56	2.3	2.7	3.7	3.67	2.77	3.03	3.47	1.28	1.26
CsARR2	4.81	3.63	37.24	22.62	22.24	24.12	17.24	17.98	13.8	11.71	162.75	111.77	240.28	199.44	5.11	5.49	5.4	4.36	4.47	4.96	4.6	4.17	5.85	5.97
CsARR3	0.6	0.09	25.08	20.65	13.7	12.12	14.87	1.4	3.1	9.46	0.75	0.47	0.34	0.67	7.42	4.45	4.69	6.02	3.09	8.33	7.78	6.75	4.48	4.54
CsARR4	37.38	26.29	13.54	13.38	10.3	10.11	15.99	8.78	6.72	5.43	4.58	3.77	3.91	4.48	4.2	2.86	3.12	3.33	3.42	4.17	3.99	4.74	1.97	1.67
CsARR5	0.05	0.01	0	0	0.02	0	0.02	0	0	0	0.06	0.06	0.01	0.03	-3.18	-3.18	-3.18	-3.18	-3.18	-3.18	-3.18	-3.18	-3.18	-3.18
CsARR6	0	0.02	0.02	0	0	0	0.01	0	0	0	0	0.01	0.01	0.02	-3.18	-3.18	-3.18	-3.18	-3.18	-3.06	-3.18	-3.18	-3.18	-3.18
CsARR7	23.59	15.63	20.54	16.37	14.19	13.65	16.89	8	6.47	12.29	6.16	5.2	6.14	5.47	3.29	2.43	2.95	1.6	1.84	3.5	3.52	4.1	1.93	1.71
CsARR8	12	9.35	60.64	59.45	78.48	91.25	40.34	2.47	2.19	1.69	1.48	3.22	1.07	1.58	5.5	4.21	1.37	2.76	3.49	4	3.91	4.03	2.73	2.82
CsARR9	29.86	23.8	39.15	31.14	38.87	29.47	37.47	17.32	15.66	14.64	23.76	30.32	21.21	20.62	5.6	4.7	4.4	4.22	3.91	5.48	5.34	5.82	3.2	3.1
CsARR10	33.27	28.54	39.41	32.47	27.62	16.54	27.62	9.23	10.39	5.46	14.21	11.96	12.63	12.94	5.83	4.13	3.46	4.41	4.15	4.5	4.29	4.83	2.94	2.91
CsARR11	79.79	31.47	60.16	49.11	61.26	55.93	52.05	14.47	14.61	9.55	37.28	50.24	32.18	32.93	5.58	4.68	3.71	4.81	4.84	5.1	4.82	5.76	3.53	3.52
CsPRR1	35.77	134.96	35.74	63.59	36.96	35.51	59.84	106.42	87.61	19.73	21.31	19.85	15.94	20.24	5.15	5.38	5.68	5.38	5.37	5.6	5.44	6.07	3.94	3.93
CsPRR2	5.24	8.62	29.56	13.24	23.02	41.22	26.77	0.52	0.8	0.79	0.84	0.61	0.65	0.75	6.29	4.94	2.69	2.78	1.62	5.37	5.85	5.14	1.22	1.17
CsPRR3	55.52	73.31	96.59	150.19	56.78	26.06	70.67	534.48	586.7	132.66	8.29	22.93	13.58	13.4	6.75	6.73	6.96	6.93	7.01	7.16	7.03	7.53	5.08	5.09
CsPRR4	2.58	131.7	15.85	45.99	15.9	7.94	12.83	66.13	76.21	2.88	1.6	4.26	1.91	2.11	3.82	4.29	5.15	4.82	4.86	4.39	4.32	5.38	0.11	0.4
CsPRR5	5.43	8.06	7.94	9.12	12.88	10.11	11.36	22.94	22.3	18.76	72.11	71.25	72.56	70.75	2.84	1.81	2.7	2.95	2.6	2.72	2.59	4.73	1.04	0.61
CsPRR6	0.51	1.4	0.08	0.1	0.09	0.02	0.11	0.13	0.15	0.12	0.57	0.92	0.6	0.58	-3.18	-3.18	-1.4	-2.18	-1.08	-0.37	-1.59	0.37	-0.56	-0.31
CsPRR7	0	1.63	0.03	0.06	0.12	0.03	0.14	0.1	0.07	0	0.31	0.18	0.09	0.06	-3.18	-3.18	-3.18	-3.18	-3.18	-3.18	-3.18	-3.18	-3.18	-3.18

## Sheet: Supplementary Table S4.
Table 4. qRT-PCR primer sequences.
Primer name	Sequence
CsPRR1-F	5' ATTTGGTGGCATCAGATCCAAGTG 3'
CsPRR1-R	5' CAGCAGGAGGCTCTACAATTGTGG 3'
CsARR8-F	5' AAGCAAGGGTTGTTTGGTCAGTTG 3'
CsARR8-R	5' TTCTGCAGCCGACTCAAATAGAGG 3'
CsPRR2-F	5' GCACAACATTGCAAGTCATCTCCA 3'
CsPRR2-R	5' GGTGGATGGTCATTGGTCTGTCTC 3'
CsPRR3-F	5' GGTATCTGCATCAGCATGGGATCA 3'
CsPRR3-F	5' TTCCAGTTGCTTTTTCTGCACCTG 3'
CsActin-F	5' ACTGTGCTGTCCTCATTATTG 3'
CsActin-R	5' AGGGTGAAAGCAAGAAGAGC 3'
